# Supplementary material for: Adhesion, Biofilm Formation, and Genomic Features of Campylobacter jejuni Bf, an Atypical Strain Able to Grow under Aerobic Conditions
Source: Front Microbiol. 2016 Jun 30;7:1002. doi: 10.3389/fmicb.2016.01002 (PMC4927563; doi:10.3389/fmicb.2016.01002)
Supplement: Supplementary file 3 [file Table_3.XLSX]

## Sheet: Table S3
Gene Id and name in other C. jejuni *		Function	Gene in C. jejuni Bf		Involvement					References
			Name	Id	Biofilm formation	Oxidative stress response / metabolism	Adhesion	Invasion	Colonisation
Regulatory function
	cj0322 (perR)	Transcriptional regulator, Fur family	perR	BOF_v2_170005		x				(Van Vliet et al., 1999)
	cj0355c (cosR)	DNA-binding response regulator	cosR	BOF_v2_180019		x				(Kalmokoff et al., 2006; Garenaux et al., 2008; Hwang et al., 2011b; Hwang et al., 2012)
	cj0400 (fur)	Ferric uptake regulator	fur	BOF_v2_180063		x				(Van Vliet et al., 1999)
	cj0670 (rpoN)	RNA polymerase sigma-54 factor	rpoN	BOF_v2_270017		x				(Hwang et al., 2011)
	cj1024c (flgR)	Sigma 54-associated transcriptional activator	flgR	BOF_v2_480013		x				(Flint et al., 2014)
	cj1103 (csrA)	Carbon storage	csrA	BOF_v2_500039	x	x	x		x	(Fields and Thompson, 2008; Oh and Jeon, 2014)
	cj1198 (luxS)	Quorum sensing	luxS	BOF_v2_590004	x	x				(Elvers and Park, 2002; Reeser et al., 2007; He et al., 2008; Svensson et al., 2015)
	cj1226c (cprS)	Two component response regulator gene	cprS	BOF_v2_610006	x	x				(Svensson et al., 2009)
	cj1230 (hspR)	Transcriptional regulator	hspR	BOF_v2_610010			x	x		(Andersen et al., 2005)
	cj1261 (racR)	Two-component regulator	racR	BOF_v2_650005	x					(Kalmokoff et al., 2006)
	cj1272c (spoT)	Pentaphosphate guanosine-3’-Pyrophosphohydrolase	spoT	BOF_v2_650016	x					(McLennan et al., 2008)
	cj1388 (aldR)	Putative translation initiation inhibitor AldR	aldR	BOF_v2_770007		x				(Flint et al., 2014)
	cj1461	DNA methyltransferase		BOF_v2_u720012			x	x		(Kim et al., 2008)
	cj1556	MarR family transcriptional regulator		Missing		x				(Gundogdu et al., 2011)
Structure surface, transporter, membrane componant
	AIOL_v1_390009 (tssM)	Essential gene T6SS	tssM	BOF_v2_u410003			x	x		(Lertpiriyapong et al., 2012)
	AIOL_v1_390010 (hcpC)	Essential gene T6SS	hcpC	BOF_v2_u410004			x	x		(Lertpiriyapong et al., 2012; Bleumink-Pluym et al., 2013)
	C8J_0033 (ggt)	γ-glutamyltranspeptidase	ggt	Missing				x	x	(Hofreuter et al., 2006; Barnes et al., 2007; van der Stel et al., 2015)
	C8J_1084 (wlaRG)	LOS synthesis locus	wlaRG	Missing			x	x		(Holden et al., 2012)
	C8J_1089 ; cj1137c (wlaTB)	LOS synthesis locus	wlaTB	Missing			x	x		(Holden et al., 2012)
	C8J_1090 (wlaTC)	LOS synthesis locus	wlaTC	Missing			x	x		(Holden et al., 2012)
	cj0042 (flgD)	Putative flagellar hook assembly protein	flgD	BOF_v2_40011		x				(Flint et al., 2014)
	cj0043 (flgE)	Flagellar hook protein	flgE	BOF_v2_40012	x					(Kalmokoff et al., 2006)
	cj0091	Lipoprotein		BOF_v2_700006			x		x	(Oakland et al., 2011)
	cj0183	Putative TlyC-like hemolysin; putative membrane protein		BOF_v2_130017				x		(Sałamaszyńska-Guz et al., 2013)
	cj0268c	SPFH domain / Band 7 family protein		BOF_v2_150010			x	x		(Tareen et al., 2013)
	cj0283c (cheW)	Chemotaxis protein	cheW	BOF_v2_150026	x					(Kalmokoff et al., 2006)
	cj0284c (cheA)	Chemotaxis protein	cheA	BOF_v2_150027	x					(Kalmokoff et al., 2006)
	cj0285c (cheV)	Chemotaxis protein	cheV	BOF_v2_150028	x					(Kalmokoff et al., 2006)
	cj0303c (modA)	Molybdate‐binding lipoprotein	modA	BOF_v2_160014	x					(Sampathkumar et al., 2006)
	cj0335 (flhB)	Flagellar biosynthetic protein	flhB	BOF_v2_170018		x				(Flint et al., 2014)
	cj0407 (lgtF)	Prolipoprotein diacylglyceryl transferase, LOS structure	lgtF	BOF_v2_180070	x					(Naito et al., 2010)
	cj0497	Lipoprotein		Fagmented (BOF_v2_220003; BOF_v2_230001)			x	x		(Javed et al., 2010)
	cj0547 (flaG)	Flagellin subunit protein G	flaG	BOF_v2_240003	x					(Kalmokoff et al., 2006)
	cj0548 (fliD)	Flagellar filament cap	fliD	BOF_v2_240004	x					(Kalmokoff et al., 2006)
	cj0549 (fliS)	Flagellar protein	fliS	BOF_v2_240005	x					(Joshua et al., 2006a)
	cj0578c (tat C)	Twin-arginine translocase secretion system	tatC	BOF_v2_240032	x					(Rajashekara et al., 2009)
	cj0579c (tat B)	Twin-arginine translocase secretion system	tatB	BOF_v2_240033	x					(Rajashekara et al., 2009)
	cj0596 (peb4)	Iner membrane protein/cell binding factor 2	peb4	BOF_v2_250013	x		x		x	(Kalmokoff et al., 2006; Hiroshi et al., 2007; Rathbun and Thompson, 2009; Sulaeman et al., 2012)
	cj0614 (pstC)	Putative Phosphate ABC transporter, permease protein PstC	pstC	BOF_v2_250033		x				(Flint et al., 2014)
	cj0628 (cap A)	Campylobacter adhesion protein A (autotransporter)	capA	Missing	x		x	x	x	(Ashgar et al., 2007; Flanagan et al., 2009)
	cj0685c (cipA)	Sugar transferase	cipA	Truncated (BOF_v2_280013)				x		(Javed et al., 2010; Poli et al., 2012)
	cj0687c (flgH)	Flagellar L-ring protein precursor (Basal body L-ring protein); putative signal peptide	flgH	BOF_v2_280015		x				(Flint et al., 2014)
	cj0697 (flgG2)	Putative bassal body rod protein	flgG2	BOF_v2_280025	x					(Kalmokoff et al., 2006)
	cj0698 (flgG)	Putative bassal body rod protein	flgG	BOF_v2_280026	x					(Kalmokoff et al., 2006)
	cj0720c (flaC)	Flagellin subunit protein C	flaC	BOF_v2_290020	x					(Kalmokoff et al., 2006)
	cj0737 (P95)	Putative periplasmic protein	P95	Truncated (BOF_v2_300010)			x			(Kelle et al., 1998)
	cj0811 (lpxK)	Tetra‐acyldisaccharide 4’‐kinase	lpxK	BOF_v2_340008	x					(Sampathkumar et al., 2006)
	cj0921c (peb1A)	Probable ABC-type amino acid transporter/periplasmic solute-binding protein PEB1A	peb1A	BOF_v2_440016	x		x	x	x	(Kervella et al., 1993; Del Rocio Leon‐Kempis et al., 2006; Pei et al., 1998)
	cj0922c (pebC)	Amino‐acid ABC transporter ATP‐binding protein	pebC	BOF_v2_440017	x					(Sampathkumar et al., 2006)
	cj0983 (jlpA)	Lipoprotein A	jlpA	BOF_v2_460007			x			(Jin et al., 2001)
	cj1026c (flgP)	Flagellar motility	flgP	BOF_v2_480015		x				(Flint et al., 2014)
	cj1032	Possible membrane fusion component of efflux system		BOF_v2_480021	x					(Kalmokoff et al., 2006)
	cj1118c (cheY)	Chemotaxis protein CheY	cheY	BOF_v2_530008			x	x	x	(Yao et al., 1997)
	cj1131c (galE)	UDP-glucose 4-epimerase (LOS structure)	galE	BOF_v2_540004			x	x		(Fry et al., 2000)
	cj1133 (waaC)	Heptosyltransferase I	waaC	Fragmented (BOF_v2_550003; BOF_v2_540006)	x					(Sampathkumar et al., 2006)
	cj1148 (waaF)	LOS structure	waaF	BOF_v2_570012	x					(Naito et al., 2010)
	cj1151c (waaD)	ADP‐L‐glycero‐D‐mannoheptose‐6‐epimerase	waaD	BOF_v2_570016	x					(Sampathkumar et al., 2006)
	cj1176c (tat A)	Twin-arginine translocase secretion system	tatA	BOF_v2_u430009	x					(Rajashekara et al., 2009)
	cj1189c	Possible signal-transduction sensor protein		BOF_v2_580007	x					(Kalmokoff et al., 2006)
	cj1259 (porA)	Major outer membrane protein (MOMP)	porA	BOF_v2_650003			x			(Moser et al., 1997)
	cj1279c (flpA)	Fibronectin binding	flpA	BOF_v2_830016			x		x	(Flanagan et al., 2009; Konkel et al., 2010)
	cj1293 (pseB)	Polysaccharide biosynthesis protein	pseB	BOF_v2_660015		x				(Flint et al., 2014)
	cj1316c (pseA)	Flagellar glycosylation protein	pseA	BOF_v2_680007	x		x			(Guerry et al., 2006)
	cj1339c; cj1338c (flaAB)	Flagellin	flaAB	Fragmented (BOF_v2_700002; BOF_v2_740002; BOF_v2_u770002; BOF_v2_u750011)	x					(Reeser et al., 2007; Haddock et al., 2010; Reuter et al., 2010)
	cj1371	VacJ-like surface lipoprotein		BOF_v2_750014		x				(Garenaux et al., 2008)
	cj1375 (cmeG)	Putative multidrug efflux transporter	cmeG	BOF_v2_750018		x				(Jeon et al., 2011)
	cj1408 (flgL)	Flagellar basal body-associated protein	flgL	BOF_v2_770028		x				(Flint et al., 2014)
	cj1445c (kspE)	Capsular polysaccharide ABC transporter	kspE	BOF_v2_810003			x	x		(Bachtiar et al., 2007)
	cj1462 (flgI)	Flagellar basal body P-ring protein	flgI	BOF_v2_830001		x				(Flint et al., 2014)
	cj1466 (flgK)	Putative hook-associated protein	flgK	BOF_v2_830005	x					(Kalmokoff et al., 2006)
	cj1466 (flgK)	Flagellar hook-associated protein	flgK	BOF_v2_830005		x				(Flint et al., 2014)
	cj1478c (cadF)	Fibronectin-binding protein	cadF	BOF_v2_830016	x		x		x	(Konkel et al., 1997; Ziprin et al., 1999; Monteville et al., 2003)
	cj1502c (putP)	Sodium/proline symporter	putP	Fragmented (BOF_v2_850001; BOF_v2_u830007)	x					(Sampathkumar et al., 2006)
	cj1564 (ccmL)	Putative methyl-accepting chemotaxis protein	ccmL	Missing	x					(Marchant et al., 2002; Rahman et al., 2014)
	cj1610 (pgp)	Peptidoglycan peptidase	pgp	BOF_v2_900018	x					(Frirdich et al., 2014)
	cj1623	Putative membrane protein		BOF_v2_910004		x				(Flint et al., 2014)
	cj1729c	Flagellar hook protein		BOF_v2_10005	x					(Kalmokoff et al., 2006)
General metabolism
	cj0087 (aspA)	L-aspartase	aspA	BOF_v2_70002			x	x	x	(Novik et al., 2010)
	cj0234c (frr)	Probable ribosome recycling factor	frr	BOF_v2_140005	x					(Kalmokoff et al., 2006)
	cj0383c (ribH)	Probable 6,7-dimethyl-8-ribityllumazine synthase	ribH	BOF_v2_180046	x					(Kalmokoff et al., 2006)
	cj0534 (sucD)	Succinyl-CoA synthetase alpha subunit	sucD	BOF_v2_230034	x					(Kalmokoff et al., 2006)
	cj0762c (aspB)	Aspartate aminotransferase	aspB	BOF_v2_u560005			x	x	x	(Novik et al., 2010)
	cj0835c (acnB)	Aconitate hydratase	acnB	BOF_v2_370018		x				(Garenaux et al., 2008)
	cj0947c	Miscellaneous functions		BOF_v2_450002		x				(Flint et al., 2014)
	cj0955c (purL)	Phosphoribosylformylglycinamidine synthase	purL	Fragmented (BOF_v2_450010-BOF_v2_u300010)	x					(Kalmokoff et al., 2006)
	cj1198 (luxS)	S-ribosylhomocysteinase	luxS	BOF_v2_590004			x		x	(Quiñones et al., 2009)
	cj1239 (pdxA)	4-hydroxy-L-threonine phosphate dehydrogenase	pdxA	BOF_v2_620002			x		x	(Hiroshi et al., 2013)
	cj1359 (ppk)	Polyphosphate kinase	ppk	BOF_v2_740016	x					(Drozd et al., 2011; Gangaiah et al., 2010)
Chaperone
	cj1220 (groES)	Co-chaperonin	groES	BOF_v2_610000	x					(Kalmokoff et al., 2006)
	cj1221 (groEL)	Chaperonin	groEL	BOF_v2_610001	x					(Kalmokoff et al., 2006)
	cj1228c (htrA)	Chaperone, serine protease	htrA	BOF_v2_610008			x	x		(Brøndsted et al., 2005; Boehm et al., 2015)
Respiratory pathway
	cj0005c	Putative molybdenum containing oxidoreductase		BOF_v2_10011			x			(Tareen et al., 2011)
	cj0081 (cydA)	Cytochrome bd oxidase subunit I	cydA	BOF_v2_60010		x				{Jackson, 2007 #367}
	cj0082 (cydB)	Cytochrome bd oxidase subunit II	cydB	BOF_v2_60011		x				{Jackson, 2007 #367}
	cj0437 (mfrA)	methylmenaquinol:fumarate reductase	mfrA	BOF_v2_200006			x	x		(Kassem et al., 2012a)
	cj0438 (sdhB)	Succinate dehydrogenase, B subunit	sdhB	BOF_v2_200007		x
	cj0439 (sdhC)	Succinate dehydrogenase, C subunit	sdhC	BOF_v2_200008	x	x				(Kalmokoff et al., 2006)
	cj0535 (oorD)	2-oxoglutarate-acceptor oxidoreductase subunit OorD	oorD	BOF_v2_230035		x				(Weerakoon et al., 2009; Hughes et al., 1998)
	cj0536 (oorA)	2-oxoglutarate-acceptor oxidoreductase subunit OorD	oorA	BOF_v2_230037		x				(Weerakoon et al., 2009; Hughes et al., 1998)
	cj0537 (oorB)	2-oxoglutarate-acceptor oxidoreductase subunit OorD	oorB	BOF_v2_230038		x				(Weerakoon et al., 2009; Hughes et al., 1998)
	cj0538 (oorC)	2-oxoglutarate-acceptor oxidoreductase subunit OorD	oorC	BOF_v2_230039		x				(Weerakoon et al., 2009; Hughes et al., 1998)
	cj1184c (petC)	Ubiquinol cytochrome c oxidoreductase, cytochrome c subunit	petC	BOF_v2_580002		x
	cj1185c (petB)	Ubiquinol cytochrome c oxidoreductase, cytochrome b subunit	petB	BOF_v2_580003		x
	cj1186c (petA)	Ubiquinol cytochrome c oxidoreductase, cytochrome a subunit	petA	BOF_v2_580004		x
	cj1266c (hydB)	Nickel-dependent hydrogenase	hydB	BOF_v2_650010			x	x		(Weerakoon et al., 2009; Kassem et al., 2012a)
	cj1487c (ccoP)	cytochrome c oxidase subunit P	ccoP	BOF_v2_840006		x				(Jackson et al., 2007)
	cj1488c (ccoQ)	cytochrome c oxidase subunit Q	ccoQ	BOF_v2_840006		x				(Jackson et al., 2007)
	cj1489c (ccoO)	cytochrome c oxidase subunit O	ccoO	BOF_v2_840008		x				(Jackson et al., 2007)
	cj1490c (ccoN)	cytochrome c oxidase subunit B	ccoN	BOF_v2_840009		x				(Jackson et al., 2007)
	cj1511c (fdhA)	Formate dehydrogenase, alpha subunit	fdhA	Fragmented (BOF_v2_850010/BOF_v2_850011)	x		x	x		(Kassem et al., 2012b)
	cj1566c (nuoN)	NADH-quinone oxidoreductase subunit N	nuoN	BOF_v2_880002		x				(Smith et al., 2000)
	cj1567c (nuoM)	NADH-quinone oxidoreductase subunit M	nuoM	BOF_v2_880003		x				(Smith et al., 2000)
	cj1567c (nuoL)	NADH-quinone oxidoreductase subunit L	nuoL	BOF_v2_880004		x				(Smith et al., 2000)
	cj1569c (nuoK)	NADH-quinone oxidoreductase subunit K	nuoK	BOF_v2_880005		x				(Smith et al., 2000)
	cj1570c (nuoJ)	NADH-quinone oxidoreductase subunit J	nuoJ	BOF_v2_880006		x				(Smith et al., 2000)
	cj1571c (nuoI)	NADH-quinone oxidoreductase subunit I	nuoI	BOF_v2_880007		x				(Smith et al., 2000)
	cj1572c (nuoH)	NADH-quinone oxidoreductase subunit H	nuoH	BOF_v2_880008		x				(Smith et al., 2000)
	cj1573c (nuoG)	NADH-quinone oxidoreductase subunit G	nuoG	BOF_v2_880009		x				(Smith et al., 2000)
	cj1574c (nuoF)	NADH-quinone oxidoreductase subunit F	nuoF	BOF_v2_880010		x				(Smith et al., 2000)
	cj1575c (nuoE)	NADH-quinone oxidoreductase subunit E	nuoE	BOF_v2_880011		x				(Smith et al., 2000)
	cj1576c (nuoD)	NADH-quinone oxidoreductase subunit D	nuoD	BOF_v2_880012		x				(Smith et al., 2000)
	cj1577c (nuoC)	NADH-quinone oxidoreductase subunit C	nuoC	BOF_v2_880013		x				(Smith et al., 2000)
	cj1578c (nuoB)	NADH-quinone oxidoreductase subunit B (fragment)	nuoB	BOF_v2_880016		x				(Smith et al., 2000)
	cj1579c (nuoA)	NADH-quinone oxidoreductase subunit A	nuoA	BOF_v2_880017		x				(Smith et al., 2000)
Stress response
	cj0012c (rrc)	Rubredoxinoxidoreductase /rubrerythrin-likeprotein	rrc	BOF_v2_10018		x				(Yamasaki et al., 2004; Flint et al., 2014)
	cj0637 (msrA)	Methionine sulfoxide reductase A	msrA	BOF_v2_260009		x				(Atack and Kelly, 2008)
	cj1112 (msrB)	Methionine sulfoxide reductase B	msrB	BOF_v2_530002		x				(Atack and Kelly, 2008)
	cj0020c (docA)	Cytochrome c551 peroxidase, determinant of chick colonization		Fragmented (BOF_v2_20011/BOF_v2_20012)		x			x	(Hendrixson and DiRita, 2004)
	cj0169 (sodB)	Syuperoxide dismutase	sodB	BOF_v2_130008	x	x		x	x	(Palyada et al., 2009; Novik et al., 2010; Flint et al., 2014; Kim et al., 2015)
	cj0271 (bcp)	Peroxiredoxin	bcp	BOF_v2_150013		x				(Atack et al., 2008)
	cj0334 (ahpC)	Alkylhydoperoxide reductase	ahpC	BOF_v2_170017	x	x				(Van Vliet et al., 1999; Kalmokoff et al., 2006; Oh and Jeon, 2014; Kim et al., 2015)
	cj0358 (ccpA)	Cytochrome c551 peroxidase	ccpA	BOF_v2_180022		x				(Flint et al., 2014)
	cj0688 (acP)	Phosphate acetyltransferase	acP	BOF_v2_280016	x					(Joshua et al., 2006b)
	cj0779 (tpx)	Peroxiredoxin, thiol peroxidase	tpx	BOF_v2_320015	x	x				(Kalmokoff et al., 2006; Atack et al., 2008)
	cj1385 (katA)	Catalase	katA	BOF_v2_770004	x	x				(Van Vliet et al., 1999; Oh and Jeon, 2014; Kim et al., 2015)
	cj1386	Ankyrin-containing protein involved in heme trafficking to catalase		BOF_v2_770005		x				(Flint et al., 2012)
Iron metabolism
	cj0179 (exbB1)	Biopolymer transport protein		Missing		x				(Ishikawa et al., 2003; Huergo et al., 2013)
	cj0239c	Homolog to nitrogen-fixing protein		BOF_v2_140010	x					(Kalmokoff et al., 2006)
	cj0755 (cfrA)	ferric enterobactin uptake receptor		Missing	x					(Kalmokoff et al., 2006)
	cj1534c (Dps)	DNA protection during starvation protein	Dps	BOF_v2_860007	x	x				(Ishikawa et al., 2003; Huergo et al., 2013)
	cj1614 (chuA)	Hemin uptake system outer membrane receptor	chuA	BOF_v2_900022	x					(Kalmokoff et al., 2006)
	cj1630 (tonB2)	Putative tonB transport protein	tonB2	BOF_v2_910004		x				(Ishikawa et al., 2003; Huergo et al., 2013)
	cj1639 (nifU)	Nitrogen-fixing protein	nifU	BOF_v2_920013	x					(Kalmokoff et al., 2006)
Other functions
	(CJIE1)	Prophage					x	x		(Clark et al., 2012)
	(VirB11)	Plasmid pVir		Missing			x	x		(Bacon et al., 2000; Bacon et al., 2002)
	c0332c (ndk)	Probable nucleoside diphosphate kinase	ndk	BOF_v2_170015	x					(Kalmokoff et al., 2006)
	cj0077c (CdtC)	Cytolethal distending toxin subunit C	CdtC	BOF_v2_60004			x	x		(Whitehouse et al., 1998; Park et al., 2000; Dassanayake et al., 2005; Dassanayake et al., 2005b; Biswas et al., 2006; Jain et al., 2008)
	cj0078c (CdtB)	Cytolethal distending toxin subunit B	CdtB	BOF_v2_60005/BOF_v2_60006			x	x		(Whitehouse et al., 1998; Park et al., 2000; Dassanayake et al., 2005; Dassanayake et al., 2005b; Biswas et al., 2006; Jain et al., 2008)
	cj0079c (CdtA)	Cytolethal distending toxin subunit A	CdtA	BOF_v2_60007/BOF_v2_60008			x	x		(Whitehouse et al., 1998; Park et al., 2000; Dassanayake et al., 2005; Dassanayake et al., 2005b; Biswas et al., 2006; Jain et al., 2008)
	cj0192c (clp)	ATP-dependent Clp protease proteolytic subunit (Endopeptidase Clp)	clp	BOF_v2_130026	x					(Kalmokoff et al., 2006)
	cj0588 (tlyA)	Homologue of hemolysin, FtsJ-like methyltransferase	tlyA	BOF_v2_250005			x			(Sałamaszyńska-Guz and Klimuszko, 2008)
	cj0715 (hiuH)	Transthyretin-like periplasmic protein	hiuH	BOF_v2_290015	x					(Kalmokoff et al., 2006)
Putative functions
	cj0034c	Putative periplasmic protein		BOF_v2_40002			x	x	x	(Nielsen, 2010)
	cj0062c	Motility integral membrane protein		BOF_v2_50010		x				(Flint et al., 2014)
	cj0260c	Conserved exported protein of unknown function (small hydrophobic protein)		BOF_v2_140034		x				(Flint et al., 2014)
	cj0344	conserved protein of unknown function		BOF_v2_180008		x				(Flint et al., 2014)
	cj0391c	Hypothetical protein		BOF_v2_180054	x					(Kalmokoff et al., 2006)
	cj0420 (yceI)	Probable periplasmic protein	yceI	BOF_v2_190003	x					(Kalmokoff et al., 2006)
	cj0772c (metQ)	Probable periplasmic protein	metQ	BOF_v2_320008	x					(Kalmokoff et al., 2006)
	cj1159	small hydrophobic protein		Missing		x				(Flint et al., 2014)
	cj1420c	Putative methyltransferase		Fragmented (BOF_v2_780001; BOF_v2_770040)	x					(Kalmokoff et al., 2006)
	cj1450	Probable ATP/GTP binding protein		BOF_v2_ 810007	x					(Kalmokoff et al., 2006)
	cj1626c	Probable periplasmic protein		BOF_v2_910007	x					(Kalmokoff et al., 2006)
	cj1631c	Hypothetical outer membrane protein		BOF_v2_920005	x					(Kalmokoff et al., 2006)
	cj1725	Putative periplasmic protein		Missing	x					(Kalmokoff et al., 2006)
*Genes identification numbers with a locus tag “cj” correspond to C. jejuni NCTC 11168, “AIOL” correspond to C. jejuni ATCC 33560 and “C8J” refers to C. jejuni 81116.

## Sheet: References
Atack, J.M., and Kelly, D.J. (2008). Contribution of the stereospecific methionine sulphoxide reductases MsrA and MsrB to oxidative and nitrosative stress resistance in the food-borne pathogen Campylobacter jejuni. Microbiology. 154(8): 2219-2230. doi: 10.1099/mic.0.2008/019711-0
Andersen, M.T., Brøndsted, L., Pearson, B.M., Mulholland, F., Parker, M., Pin, C., et al., (2005). Diverse roles for HspR in Campylobacter jejuni revealed by the proteome, transcriptome and phenotypic characterization of an hspR mutant. Microbiology. 151(3): 905-915. doi: 10.1099/mic.0.27513-0
Asakura, H., Hashii, N., Uema, M., Kawasaki, N., Sugita-Konishi, Y., Igimi, S., et al., (2013). Campylobacter jejuni pdxA affects flagellum-mediated motility to alter host colonization. PloS ONE. 8(8): e70418. doi: 10.1371/journal.pone.0070418.
Ashgar, S. S., Oldfield, N. J., Wooldridge, K. G., Jones, M. A., Irving, G. J., Turner, D. P., et al., (2007). CapA, an autotransporter protein of Campylobacter jejuni, mediates association with human epithelial cells and colonization of the chicken gut. J. Bacteriol. 189(5): 1856-1865. doi: 10.1128/JB.01427-06
Atack, J. M., Harvey, P., Jones, M. A., and Kelly, D. J. (2008). The Campylobacter jejuni thiol peroxidases Tpx and Bcp both contribute to aerotolerance and peroxide-mediated stress resistance but have distinct substrate specificities. J. Bacteriol. 190(15): 5279-5290. doi : 10.1128/JB.00100-08
Bachtiar, B. M., Coloe, P. J., and Fry, B. N. (2007). Knockout mutagenesis of the kpsE gene of Campylobacter jejuni 81116 and its involvement in bacterium-host interactions. FEMS Immunol. Med. Microbiol. 49(1): 149-154.
Bacon, D.J., Alm, R.A., Burr, D.H., Hu, L., Kopecko, D.J., Ewing, C.P., et al., (2000). Involvement of a plasmid in virulence of Campylobacter jejuni 81-176. Infect Immun. 68(8): 4384-4390. doi: 10.1128/IAI.68.8.4384-4390.2000
Bacon, D.J., Alm, R.A., Hu, L., Hickey, T.E., Ewing, C.P., Batchelor, R.A., et al., (2002). DNA sequence and mutational analyses of the pVir plasmid of Campylobacter jejuni 81-176. Infect Immun. 70(11): 6242-6250. doi: 10.1128/IAI.70.11.6242-6250.2002
Barnes, I.H., Bagnall, M.C., Browning, D.D., Thompson, S.A., Manning, G., and Newell, D.G. (2007). Gamma-glutamyl transpeptidase has a role in the persistent colonization of the avian gut by Campylobacter jejuni. Microb Pathog. 43(5-6): 198-207. doi: 10.1016/j.micpath.2007.05.007.
Biswas, D., Fernando, U., Reiman, C., Willson, P., Potter, A., and Allan, B. (2006). Effect of cytolethal distending toxin of Campylobacter jejuni on adhesion and internalization in cultured cells and in colonization of the chicken gut. Avian Dis. 50(4) 586-593.
Bleumink-Pluym, N.M., van Alphen, L.B., Bouwman, L.I., Wosten, M.M., and van Putten, J.P. (2013). Identification of a functional type VI secretion system in Campylobacter jejuni conferring capsule polysaccharide sensitive cytotoxicity. PLoS Pathog. 9(5): e1003393. doi: 10.1371/journal.ppat.1003393.
Boehm, M., Lind, J., Backert, S., and Tegtmeyer, N. (2015). Campylobacter jejuni serine protease HtrA plays an important role in heat tolerance, oxygen resistance, host cell adhesion, invasion, and transmigration. Eur J Microbiol Immunol (Bp). 5(1): 68-80. doi: 10.1556/EUJMI-D-15-00003
Brøndsted, L., Andersen, M.T., Parker, M., Jørgensen, K., and Ingmer, H. (2005). The HtrA protease of Campylobacter jejuni is required for heat and oxygen tolerance and for optimal interaction with human epithelial cells. Appl Environ Microbiol. 71(6): 3205-3212. doi: 10.1128/AEM.71.6.3205-3212.2005
Clark, C.G., Grant, C.C., Pollari, F., Marshall, B., Moses, J., Tracz, D.M., and Gilmour, M.W. (2012). Effects of the Campylobacter jejuni CJIE1 prophage homologs on adherence and invasion in culture, patient symptoms, and source of infection. BMC microbiol. 12(1): 1-269. doi: 10.1186/1471-2180-12-269.
Dassanayake, R.P., Griep, M.A., and Duhamel, G.E. (2005). The cytolethal distending toxin B sub-unit of Helicobacter hepaticus is a Ca2+-and Mg2+-dependent neutral nuclease. FEMS Microbiol Lett. 251(2): 219-225. doi: 10.1016/j.femsle.2005.08.005
Drozd, M., Gangaiah, D., Liu, Z., and Rajashekara, G. (2011). Contribution of TAT System Translocated PhoX to Campylobacter jejuni Phosphate Metabolism and Resilience to Environmental Stresses. PLoS ONE. 6(10): e26336. doi: 10.1371/journal.pone.0026336.
Elvers, K.T., and Park, S.F. (2002). Quorum sensing in Campylobacter jejuni: detection of a luxS encoded signalling molecule. Microbiology 148(5): 1475-1481. doi: 10.3389/fcimb.2012.00022
Fields, J.A., and Thompson, S.A. (2008). Campylobacter jejuni CsrA mediates oxidative stress responses, biofilm formation, and host cell invasion. J Bacteriol. 190(9): 3411-3416. doi: 10.1128/JB.01928-07.
Flanagan, R.C., Neal-McKinney, J.M., Dhillon, A.S., Miller, W.G., and Konkel, M.E. (2009). Examination of Campylobacter jejuni putative adhesins leads to the identification of a new protein, designated FlpA, required for chicken colonization. Infect. Immun. 77(6): 2399-2407. doi: 10.1128/IAI.01266-08
Flint, A., Sun, Y.Q., and Stintzi, A. (2012). Cj1386 is an ankyrin-containing protein involved in heme trafficking to catalase in Campylobacter jejuni. J Bacteriol. 194(2): 334-345. doi: 10.1128/JB.05740-11
Flint, A., Sun, Y.-Q., Butcher, J., Stahl, M., Huang, H., and Stintzi, A. (2014). Phenotypic screening of a targeted mutant library reveals Campylobacter jejuni defenses against oxidative stress. Infect. Immun. 82(6): 2266-2275. doi: 10.1128/IAI.01528-13
Frirdich, E., Vermeulen, J., Biboy, J., Soares, F., Taveirne, M.E., Johnson, J.G., et al., (2014). Peptidoglycan LD-carboxypeptidase Pgp2 influences Campylobacter jejuni helical cell shape and pathogenic properties and provides the substrate for the DL-carboxypeptidase Pgp1. J Biol Chem. 289(12): 8007-8018. doi: 10.1074/jbc.M113.491829.
Fry, B.N., Feng, S., Chen, Y.Y., Newell, D.G., Coloe, P.J., and Korolik, V. (2000). The galE gene of Campylobacter jejuni is involved in lipopolysaccharide synthesis and virulence. Infect Immun. 68(5): 2594-2601. doi: 10.1128/IAI.68.5.2594-2601.2000
Gangaiah, D., Liu, Z., Arcos, J., Kassem, I.I., Sanad, Y., Torrelles, J.B., et al., (2010). Polyphosphate kinase 2: a novel determinant of stress responses and pathogenesis in Campylobacter jejuni. PLoS ONE 5(8): e12142. doi: 10.1371/journal.pone.0012142
Garenaux A, Guillou S, Ermel G, Wren B, Federighi M, Ritz M. Role of the Cj1371 periplasmic protein and the Cj0355c two-component regulator in the Campylobacter jejuni NCTC 11168 response to oxidative stress caused by paraquat. Res Microbiol. 2008, 159 (9-10): 718-726. doi: 10.1016/j.resmic.2008.08.001.
Guerry, P., Ewing, C.P., Schirm, M., Lorenzo, M., Kelly, J., Pattarini, D., et al., (2006). Changes in flagellin glycosylation affect Campylobacter autoagglutination and virulence. Mol Microbiol. 60(2): 299-311. DOI: 10.1111/j.1365-2958.2006.05100.x
Gundogdu, O., Mills, D.C., Elmi, A., Martin, M.J., Wren, B.W., and Dorrell, N. (2011). The Campylobacter jejuni transcriptional regulator Cj1556 plays a role in the oxidative and aerobic stress response and is important for bacterial survival in vivo. J Bacteriol. 193(16) 4238-4249. doi: 10.1128/JB.05189-11.
Haddock, G., Mullin, M., MacCallum, A., Sherry, A., Tetley, L., Watson, E., et al., (2010). Campylobacter jejuni 81-176 forms distinct microcolonies on in vitro-infected human small intestinal tissue prior to biofilm formation. Microbiology. 156(10): 3079-3084. doi: 10.1099/mic.0.039867-0.
He, Y., Frye, J.G., Strobaugh Jr, T.P., and Chen, C.-Y. (2008). Analysis of AI-2/LuxS-dependent transcription in Campylobacter jejuni strain 81-176. Foodborne Pathog Dis. 5(4): 399-415. doi:10.1089/fpd.2008.0106
Hendrixson, D.R., and DiRita, V.J. (2004). Identification of Campylobacter jejuni genes involved in commensal colonization of the chick gastrointestinal tract. Mol Microbiol. 52(2) 471-484. doi: 10.1111/j.1365-2958.2004.03988.x
Hofreuter, D., Tsai, J., Watson, R.O., Novik, V., Altman, B., Benitez, M., et al. (2006). Unique features of a highly pathogenic Campylobacter jejuni strain. Infect. Immun. 74(8): 4694-4707. doi: 10.1128/IAI.00210-06
Holden, K.M., Gilbert, M., Coloe, P.J., Li, J., and Fry, B.N. (2012). The role of WlaRG, WlaTB and WlaTC in lipooligosaccharide synthesis by Campylobacter jejuni strain 81116. Microb Pathog. 52(6): 344-352. doi: 10.1016/j.micpath.2012.03.004.
Huergo, L.F., Rahman, H., Ibrahimovic, A., Day, C.J., and Korolik, V. (2013). Campylobacter jejuni Dps protein binds DNA in the presence of iron or hydrogen peroxide. J Bacteriol. 195(9) 1970-1978. doi: 10.1128/JB.00059-13
Hughes, N.J., Clayton, C.L., Chalk, P.A., and Kelly, D.J. 1998. Helicobacter pylori porCDAB and oorDABC genes encode distinct pyruvate: flavodoxin and 2-Oxoglutarate: acceptor oxidoreductases which mediate electron transport to NADP. J. Bacteriol. 180:1119-1128.
Hwang, S., Kim, M., Ryu, S., and Jeon, B. (2011). Regulation of oxidative stress response by CosR, an essential response regulator in Campylobacter jejuni. PLoS ONE. 6(7): e22300. doi: 10.1371/journal.pone.0022300
Hwang, S., Zhang, Q., Ryu, S., and Jeon, B. (2012). Transcriptional regulation of the CmeABC multidrug efflux pump and the KatA catalase by CosR in Campylobacter jejuni. J. Bacteriol. 194(24), 6883-6891. doi: 10.1128/JB.01636-12
Ishikawa, T., Mizunoe, Y., Kawabata, S.-I., Takade, A., Harada, M., Wai, S.N., and Yoshida, S.-I. (2003). The iron-binding protein Dps confers hydrogen peroxide stress resistance to Campylobacter jejuni. J. Bacteriol. 185(3): 1010-1017. doi: 10.1128/JB.185.3.1010-1017.2003
Jackson, R.J., Elvers, K.T., Lee, L.J., Gidley, M.D., Wainwright, L.M., Lightfoot, J., et al., (2007). Oxygen reactivity of both respiratory oxidases in Campylobacter jejuni: the cydAB genes encode a cyanide-resistant, low-affinity oxidase that is not of the cytochrome bd type. J Bacteriol. 189(5): 1604-1615. doi: 10.1128/jb.00897-06
Jain, D., Prasad, K.N., Sinha, S., and Husain, N. (2008). Differences in virulence attributes between cytolethal distending toxin positive and negative Campylobacter jejuni strains. J Med Microbiol. 57(3) 267-272. doi: 10.1099/jmm.0.47317-0.
Javed, M.A., Grant, A.J., Bagnall, M.C., Maskell, D.J., Newell, D.G., and Manning, G. (2010). Transposon mutagenesis in a hyper-invasive clinical isolate of Campylobacter jejuni reveals a number of genes with potential roles in invasion. Microbiology. 156(4) 1134-1143. doi: 10.1099/mic.0.033399-0
Jeon, B., Wang, Y., Hao, H., Barton, Y.-W., and Zhang, Q. (2011). Contribution of CmeG to antibiotic and oxidative stress resistance in Campylobacter jejuni. J Antimicrob Chemother. 66(1): 79-85. doi: 10.1093/jac/dkq418.
Joshua, G.P., Guthrie-Irons, C., Karlyshev, A., and Wren, B. (2006). Biofilm formation in Campylobacter jejuni. Microbiology. 152(2): 387-396. doi: 10.1099/mic.0.28358-0
Kalmokoff, M., Lanthier, P., Tremblay, T.L., Foss, M., Lau, P.C., Sanders, G., et al. (2006). Proteomic analysis of Campylobacter jejuni 11168 biofilms reveals a role for the motility complex in biofilm formation. J. Bacteriol. 188(12): 4312-4320. doi: 10.1128/JB.01975-05
Kassem, I.I., Khatri, M., Esseili, M.A., Sanad, Y.M., Saif, Y.M., Olson, J.W., et al., (2012). Respiratory proteins contribute differentially to Campylobacter jejuni’s survival and in vitro interaction with hosts’ intestinal cells. BMC Microbiol. 12(1): 258. doi: 10.1186/1471-2180-12-258
Kelle, K., Pages, J.-M., and Bolla, J.-M. (1998). A putative adhesin gene cloned from Campylobacter jejuni. Res Microbiol. 149(10), 723-733. doi:10.1016/S0923-2508(99)80019-9
Kervella, M., Pagès, J.-M., Pei, Z., Grollier, G., Blaser, M.J., and Fauchere, J. (1993). Isolation and characterization of two Campylobacter glycine-extracted proteins that bind to HeLa cell membranes. Infect. Immun. 61(8): 3440-3448.
Kim, J.-C., Oh, E., Hwang, S., Ryu, S., and Jeon, B. (2015). Non-selective regulation of peroxide and superoxide resistance genes by PerR in Campylobacter jejuni. Front. in Microbiol. 6(126). doi: 10.3389/fmicb.2015.00126
Kim, J.-S., Li, J., Barnes, I.H., Baltzegar, D.A., Pajaniappan, M., Cullen, T.W., et al., (2008). Role of the Campylobacter jejuni Cj1461 DNA methyltransferase in regulating virulence characteristics. J Bacteriol. 190(19): 6524-6529. doi: 10.1128/JB.00765-08
Konkel, M.E., Larson, C.L., and Flanagan, R.C. (2010). Campylobacter jejuni FlpA binds fibronectin and is required for maximal host cell adherence. J. Bacteriol. 192(1): 68-76. doi: 10.1128/JB.00969-09
Lertpiriyapong, K., Gamazon, E.R., Feng, Y., Park, D.S., Pang, J., Botka, G., et al. (2012). Campylobacter jejuni type VI secretion system: roles in adaptation to deoxycholic acid, host cell adherence, invasion, and in vivo colonization. PLoS ONE. 7(8): e42842-e42842. doi: 10.1371/journal.pone.0042842
Marchant, J., Wren, B., and Ketley, J. (2002). Exploiting genome sequence: predictions for mechanisms of Campylobacter chemotaxis. Trends Microbiol 10(4): 155-159. doi: 10.1016/S0966-842X(02)02323-5
McLennan, M.K., Ringoir, D.D., Frirdich, E., Svensson, S.L., Wells, D.H., Jarrell, H., Szymanski, C.M., and Gaynor, E.C. (2008). Campylobacter jejuni biofilms up-regulated in the absence of the stringent response utilize a calcofluor white-reactive polysaccharide. J Bacteriol. 190(3): 1097-1107. doi: 10.1128/JB.00516-07
Monteville, M.R., Yoon, J.E., and Konkel, M.E. (2003). Maximal adherence and invasion of INT 407 cells by Campylobacter jejuni requires the CadF outer-membrane protein and microfilament reorganization. Microbiology. 149(1): 153-165. doi : 10.1099/mic.0.25820-0
Moser, I., Schroeder, W., and Salnikow, J. (1997). Campylobacter jejuni major outer membrane protein and a 59-kDa protein are involved in binding to fibronectin and INT 407 cell membranes. FEMS Microbiol Lett. 157(2): 233-238. doi: 10.1111/j.1574-6968.1997.tb12778.x
Naito, M., Frirdich, E., Fields, J.A., Pryjma, M., Li, J., Cameron, A., et al., (2010). Effects of sequential Campylobacter jejuni 81-176 lipooligosaccharide core truncations on biofilm formation, stress survival, and pathogenesis. J Bacteriol. 192(8) 2182-2192. doi: 10.1128/JB.01222-09
Nielsen, L.N. (2010). Interactions between Campylobacter and the human host. [thesis]. Department of Veterinary Disease Biology Faculty of Life Sciences (LIFE-KU) University of Copenhagen, Department of Microbiological Surveillance and Research.
Novik, V., Hofreuter, D., and Galan, J.E. (2010). Identification of Campylobacter jejuni genes involved in its interaction with epithelial cells. Infect Immun. 78(8) 3540-3553. doi: 10.1128/iai.00109-10
Oakland, M., Jeon, B., Sahin, O., Shen, Z., and Zhang, Q. (2011). Functional characterization of a lipoprotein-encoding operon in Campylobacter jejuni. PLoS ONE 6(5): e20084. doi: 10.1371/journal.pone.0020084
Oh, E., and Jeon, B. (2014). Role of alkyl hydroperoxide reductase (AhpC) in the biofilm formation of Campylobacter jejuni. PLoS ONE. 9(1): e87312. doi: 10.1371/journal.pone.0087312
Palyada, K., Sun, Y.-Q., Flint, A., Butcher, J., Naikare, H., and Stintzi, A. (2009). Characterization of the oxidative stress stimulon and PerR regulon of Campylobacter jejuni. BMC genomics 10(1): 481. doi: 10.1186/1471-2164-10-481
Park, S., Purdy, D., and Leach, S. (2000). Localized reversible frameshift mutation in the flhA gene confers phase variability to flagellin gene expression in Campylobacter coli. J Bacteriol. 182(1): 207 - 210. doi: 10.1128/JB.182.1.207-210.2000
Pei, Z., Burucoa, C., Grignon, B., Baqar, S., Huang, X.-Z., Kopecko, D.J., et al. (1998). Mutation in the peb1A locus of Campylobacter jejuni reduces interactions with epithelial cells and intestinal colonization of mice. Infect. Immun. 66(3): 938-943.
Poli V.F., Thorsen L., Olesen I., Wik M.T., Jespersen L. (2012). Differentiation of the virulence potential of Campylobacter jejuni strains by use of gene transcription analysis and a Caco-2 assay. Int J Food Microbiol. 155(1-2):60-8. doi: 10.1016/j.ijfoodmicro.2012.01.019
Quiñones, B., Miller, W.G., Bates, A.H., and Mandrell, R.E. (2009). Autoinducer-2 production in Campylobacter jejuni contributes to chicken colonization. Appl Environ Microbiol. 75(1) 281-285. doi: 10.1128/AEM.01803-08
Rahman, H., King, R.M., Shewell, L.K., Semchenko, E.A., Hartley-Tassell, L.E., Wilson, J.C., et al. (2014). Characterisation of a multi-ligand binding chemoreceptor CcmL (Tlp3) of Campylobacter jejuni. PLoS Pathog. 10(1): e1003822. doi: 10.1371/journal.ppat.1003822
Rajashekara, G., Drozd, M., Gangaiah, D., Jeon, B., Liu, Z., and Zhang, Q. (2009). Functional characterization of the twin-arginine translocation system in Campylobacter jejuni. Foodborne Pathog Dis. 6(8): 935-945. doi: 10.1089/fpd.2009.0298.
Rathbun, K.M., and Thompson, S.A. (2009). Mutation of PEB4 alters the outer membrane protein profile of Campylobacter jejuni. FEMS Microbiol Lett. 300(2): 188-194. doi: 10.1111/j.1574-6968.2009.01795.x.
Reeser, R.J., Medler, R.T., Billington, S.J., Jost, B.H. and Joens, L.A. (2007). Characterization of Campylobacter jejuni biofilms under defined growth conditions. Appl. Environ. Microbiol. 73(6): 1908-1913. doi: 10.1128/AEM.00740-06
Reuter, M., Mallett, A., Pearson, B.M., and van Vliet, A.H. (2010). Biofilm formation by Campylobacter jejuni is increased under aerobic conditions. Appl. Environ. Microbiol. 76(7): 2122-2128. doi: 10.1128/AEM.01878-09
Sałamaszyńska-Guz, A., and Klimuszko, D. (2008). Functional analysis of the Campylobacter jejuni cj0183 and cj0588 genes. Curr Microbiol. 56(6): 592-596. doi: 10.1007/s00284-008-9130-z
Sałamaszyńska-Guz, A., Godlewski, M., and Klimuszko, D. (2013). Influence of mutation in cj0183 and cj0588 genes for colonization abilities of Campylobacter jejuni in Caco-2 cells using confocal laser scanning microscope. Pol J Vet Sci. 16(2): 387-389. doi: 10.2478/pjvs-2013-0053
Sampathkumar, B., Napper, S., Carrillo, C.D., Willson, P., Taboada, E., Nash, J.H., et al., (2006). Transcriptional and translational expression patterns associated with immobilized growth of Campylobacter jejuni. Microbiology. 152(2): 567-577. doi: 10.1099/mic.0.28405-0
Smith, M.A., Finel, M., Korolik, V., and Mendz, G.L. (2000). Characteristics of the aerobic respiratory chains of the microaerophiles Campylobacter jejuni and Helicobacter pylori. Arch Microbiol. 174(1-2):1-10.doi: 10.1046/j.1365-2958.1997.2861650.x
Sulaeman, S., Hernould, M., Schaumann, A., Coquet, L., Bolla, J.-M., De, E., and Tresse, O. (2012). Enhanced adhesion of Campylobacter jejuni to abiotic surfaces is mediated by membrane proteins in oxygen-enriched conditions. PloS ONE. 7(9): e46402. doi: 10.1371/journal.pone.0046402
Svensson, S.L., Davis, L.M., MacKichan, J.K., Allan, B.J., Pajaniappan, M., Thompson, S.A., et al., (2009). The CprS sensor kinase of the zoonotic pathogen Campylobacter jejuni influences biofilm formation and is required for optimal chick colonization. Mol. Microbiol. 71(1): 253-272. doi: 10.1111/j.1365-2958.2008.06534.x.
Tareen, A.M., Dasti, J.I., Zautner, A.E., Groß, U., and Lugert, R. (2011). Sulphite: cytochrome c oxidoreductase deficiency in Campylobacter jejuni reduces motility, host cell adherence and invasion. Microbiology. 157(6): 1776-1785. doi: 10.1099/mic.0.045567-0
Tareen, A.M., Lüder, C.G., Zautner, A.E., Groß, U., Heimesaat, M.M., Bereswill, S., et al., (2013). The Campylobacter jejuni Cj0268c protein is required for adhesion and invasion in vitro. PloS ONE. 8(11): e81069. doi: 10.1371/journal.pone.0081069
van der Stel, A.X., van Mourik, A., Łaniewski, P., van Putten, J.P., Jagusztyn-Krynicka, E.K., and Wösten, M.M.M. (2015). The Campylobacter jejuni RacRS two-component system activates the glutamate synthesis by directly upregulating γ-glutamyltranspeptidase (GGT). Front. Microbiol. 6:567. doi: 10.3389/fmicb.2015.00567
Van Vliet, A.H., Baillon, M.A., Penn, C.W., and Ketley, J.M. (1999). Campylobacter jejuni contains two fur homologs: characterization of iron-responsive regulation of peroxide stress defense genes by the PerR repressor. J Bacteriol. 181(20): 6371-6376.
Weerakoon, D.R., Borden, N.J., Goodson, C.M., Grimes, J., and Olson, J.W. (2009). The role of respiratory donor enzymes in Campylobacter jejuni host colonization and physiology. Microb Pathog. 47(1): 8-15. doi: 10.1016/j.micpath.2009.04.009.
Whitehouse, C.A., Balbo, P.B., Pesci, E.C., Cottle, D.L., Mirabito, P.M., and Pickett, C.L. (1998). Campylobacter jejuni cytolethal distending toxin causes a G2-phase cell cycle block. Infect Immun. 66(5): 1934-1940.
Yamasaki, M., Igimi, S., Katayama, Y., Yamamoto, S., and Amano, F. (2004). Identification of an oxidative stress-sensitive protein from Campylobacter jejuni, homologous to rubredoxin oxidoreductase/rubrerythrin. FEMS Microbiol Lett. 235(1): 57-63. doi: 10.1111/j.1574-6968.2004.tb09567.x
Yao, R., Burr, D.H., and Guerry, P. (1997). CheY-mediated modulation of Campylobacter jejuni virulence. Mol Microbiol. 23(5): 1021-1031.
Ziprin, R.L., Young, C.R., Stanker, L.H., Hume, M.E., and Konkel, M.E. (1999). The absence of cecal colonization of chicks by a mutant of Campylobacter jejuni not expressing bacterial fibronectin-binding protein. Avian Dis. 43(3):586-589. doi: 10.2307/1592660
